# Supplementary material for: Genotypic Variation of Nitrogen Use Efficiency and Amino Acid Metabolism in Barley
Source: Front Plant Sci. 2022 Feb 4;12:807798. doi: 10.3389/fpls.2021.807798 (PMC8854266; doi:10.3389/fpls.2021.807798)
Supplement: Supplementary file 1 [file Data_Sheet_1.zip]

Archive with 13 entries (13 files):
- New folder/Supplementary Figure 1.PPTX
- New folder/Supplementary Figure 2.PPTX
- New folder/Supplementary Figure 3.PPTX
- New folder/Supplementary Figure 4 Continued.PPTX
- New folder/Supplementary Figure 4.PPTX
- New folder/Supplementary Figure 5 Continued.PPTX
- New folder/Supplementary Figure 5.PPTX
- New folder/Supplementary Figure 6.PPTX
- New folder/Supplementary Figure 7.PPTX
- New folder/Supplementary Table 1.XLSX
- New folder/Supplementary Table 2.XLSX
- New folder/Supplementary Table 3.DOCX
- New folder/Supplementary Table 4.DOCX
