# Supplementary material for: Genotypic Variation of Nitrogen Use Efficiency and Amino Acid Metabolism in Barley
Source: Front Plant Sci. 2022 Feb 4;12:807798. doi: 10.3389/fpls.2021.807798 (PMC8854266; doi:10.3389/fpls.2021.807798)
Supplement: Supplementary file 1 [file Data_Sheet_1.zip › New folder/Supplementary Table 1.XLSX]

## Sheet: Feuil1 (3)
	Supplementary Figure 1. Bailly, Decouard et al: Mineral compostion of nutritional solution
	Supplementary Table 1: Composition of the nutrient solution susedin this study.
		0.5 mM NO3- Solution	5 mM NO3- Solution
		mM	mM
	KH2PO4	0.25	0.25
	K2SO4	0.25
	MgSO4.7H2O	0.25	0.25
	KNO3	0.25	4.00
	CaN2O6.4H2O	0.125	0.5
	CaCl2.2H2O	0.125
	NaCl		0.20
		µM	µM
	(NH4)6Mo7O24	0.04	0.04
	H3BO3	24.3	24.3
	MnSO4	11.8	11.8
	ZnSO4	3.48	3.48
	Sequestrene 138 FE 100 Syngenta)	0.001%	0.001%
