# Supplementary material for: Genotypic Variation of Nitrogen Use Efficiency and Amino Acid Metabolism in Barley
Source: Front Plant Sci. 2022 Feb 4;12:807798. doi: 10.3389/fpls.2021.807798 (PMC8854266; doi:10.3389/fpls.2021.807798)
Supplement: Supplementary file 1 [file Data_Sheet_1.zip › New folder/Supplementary Table 2.XLSX]

## Sheet: Feuil1
Supplementary Table 2 : Mathematical formula for physiological variables used in this study
Variable	Signification	measured or calculated	Units
RDW	Root Dry Weight	measured	mg per plant
LDW	Leaf Dry Weight	measured	mg per plant
PDW	Plant Dry Weight	measured	mg per plant
LN%	Nitrogen concentration in shoot	measured	mg N / (100 mg DW)
RN%	Nitrogen concentration in root	measured	mg N / (100 mg DW)
PN%	Nitrogen concentration in the whole plant	measured	mg N / (100 mg DW)
LC%	Carbon concentration in shoot	measured	mg C / (100 mg DW)
RC%	Carbon concentration in root	measured	mg C / (100 mg DW)
PC%	Carbon concentration in the whole plant	measured	mg C / (100 mg DW)
LE%	Leaf 15N enrichment (see Materials&Methods)	AT%leaf_labeled - AT%leaf_ctrl	15N / (total N) as %
RE%	Root 15N enrichment (see Materials&Methods)	AT%root_labeled - AT%root_ctrl	15N / (total N) as %
PE%	Plant 15N enrichment (see Materials&Methods)	AT%Plant_labeled - AT%plant_ctrl	15N / (total N) as %
LNUpE	Leaf N uptake Efficiency	LE%*LN%	mg 15N / (100 mg DW)
RNUpE	Root N uptake Efficiency	RE%*RN%	mg 15N / (100 mg DW)
PNupE	Plant N uptake Efficiency	PE%*PN%	mg 15N / (100 mg DW)
LNUp	Leaf N uptake	LQ15N/24h	mg 15N per plant/h
RNUp	Root N uptake	RQ15N/24h	mg 15N per plant/h
PNup (Total N uptake)	Plant N uptake (Total _Nitrogen.Uptake)	PQ15N/24h	mg 15N per plant/h
LQN	Leaf Nitrogen Quantity	(%N_Leaf*LDW/100)*1000	mg per plant
RQN	Root Nitrogen Quantity	(%N_Root*RDW/100)*1000	mg per plant
PQN	Plant Nitrogen Quantity	LQN + RQN	mg per plant
LQC	Leaf Carbon Quantity	(%C_Leaf*LDW/100)*1000	mg per plant
RQC	Root Carbon Quantity	(%C_Root*RDW/100)*1000	mg per plant
PQC	Plant Carbon Quantity	LQC + RQC	mg per plant
LQ15N	Leaf 15N Quantity	LE%*LQN/100	mg per plant
RQ15N	Root 15N Quantity	RE%*RQN/100	mg per plant
PQ15N	Plant 15N Quantity	LQ15N + RQ15N	mg per plant
LP%DW	Biomass partitioning in shoot	LDW/PDW	g . g−1 = NA
RP%DW	Biomass partitioning in root	RDW/PDW	g . g−1 = NA
LP%N	Nitrogen partitioning in shoot	LQN/PQN	no unit
RP%N	Nitrogen partitioning in root	RQN/PQN	no unit
LP%15N	15N partitioning in shoot	LQ15N/PQ15N	no unit
RP%15N	15N partitioning in root	RQ15N/PQ15N	no unit
LNUE	Leaf nitrogen use efficiency	LDW/%NL	g DW/ LN%
RNUE	Root nitrogen use efficiency	RDW/%NR	g DW/ RN%
PNUE	Plant nitrogen use efficiency	RDW/%NR	g DW/ RN%
SR	Shoot DW to Root DW Ratio	LDW/RDW	no unit
